# Supplementary material for: A Systematic Review and Meta-Analysis of the Effects of Vitamin D on Systemic Lupus Erythematosus
Source: Nutrients. 2025 Aug 28;17(17):2794. doi: 10.3390/nu17172794 (PMC12430488; doi:10.3390/nu17172794)
Supplement: Supplementary file 1 [file nutrients-17-02794-s001.zip]

Archive with 1 entries (1 files):
- nutrients-3706373-supplementary.pdf
